# Supplementary material for: A comparative analysis of NLRP3-related inflammatory mediators in synovial fluid in temporomandibular joint osteoarthritis and internal derangement
Source: BMC Musculoskelet Disord. 2021 Feb 26;22:229. doi: 10.1186/s12891-021-04092-0 (PMC7913283; doi:10.1186/s12891-021-04092-0)
Supplement: Supplementary file 1 — Additional file 1. [file 12891_2021_4092_MOESM1_ESM.xlsx]

## Sheet: Sheet1
Diagnosis	Gender	types of Malocclusion	Joint pain	limited mouth opeing	Expression of NLRP3(ng/ml)	Expression of CASP(pmol/ml)	Expression of IL-1β(pg/ml)	Expression of IL-18(pg/ml)
TMJID	Female	Scissors-bite	yes	yes	0.474	120.084	253.53	33.82
TMJID	Male	overbite	No	No	0.507	124.573	686.72	132
TMJID	Female	other types	No	No	0.566	131.616	590.3	54.05
TMJID	Male	crossbite	No	No	0.529	163.341	356.33	116.1
TMJID	Female	other types	yes	yes	0.527	130.494	599.98	348.16
TMJID	Female	overbite	No	No	0.523	153.778	460	289.73
TMJID	Female	other types	No	yes	0.512	186.672	464.8	148.02
TMJID	Male	Scissors-bite	No	No	0.5	178.739	342.52	566.04
TMJID	Female	other types	yes	yes	0.491	204.819	297.3	84.83
TMJID	Female	overbite	No	No	0.49	231.075	450.44	158.77
TMJID	Female	crossbite	No	No	0.48	131.263	407.7	298.39
TMJID	Male	other types	yes	yes	0.505	142.5	460	488.94
TMJID	Female	Scissors-bite	yes	No	0.449	146.789	508.08	126.72
TMJID	Male	other types	No	No	0.475	179.123	407.7	84.83
TMJID	Female	overbite	No	No	0.445	160.41	356.33	354.1
TMJID	Female	crossbite	yes	No	0.444	159.321	249.24	142.67
TMJID	Male	other types	No	No	0.443	178.853	374.88	258.3
TMJID	Male	other types	No	No	0.44	183.291	374.88	514.36
TMJID	Female	Scissors-bite	No	yes	0.435	202.842	249.24	275.38
TMJID	Female	overbite	No	No	0.434	211.905	112.84	191.4
TMJID	Male	other types	No	No	0.417	123.634	407.7	482.63
TMJID	Female	other types	No	No	0.431	111.233	512.91	304.19
TMJID	Male	overbite	No	yes	0.429	119.054	106	207.89
TMJID	Male	other types	No	No	0.429	106.505	356.33	111.16
TMJID	Female	other types	No	No	0.429	128.422	244.97	216.22
TMJID	Female	other types	yes	No	0.425	130.939	388.89	495.27
TMJID	Male	other types	No	yes	0.416	146.326	203.34	435.86
TMJID	Female	overbite	No	No	0.41	180.581	306.24	336.35
TMJID	Male	other types	No	No	0.403	158.576	102.63	272.52
TMJID	Female	overbite	No	yes	0.401	195.101	126.87	275.38
TMJOA	Female	other types	No	yes	0.629	131.112	841.9	448.24
TMJOA	Female	overbite	No	yes	0.66	157.244	561.26	432.78
TMJOA	Female	Scissors-bite	No	No	0.554	153.52	940.93	492.1
TMJOA	Male	other types	yes	yes	0.685	173.919	156.26	507.98
TMJOA	Female	overbite	No	No	0.629	165.264	240.7	482.63
TMJOA	Male	other types	No	No	0.747	196.803	882.9	429.69
TMJOA	Female	Scissors-bite	yes	No	0.747	223.227	984.52	423.55
TMJOA	Female	other types	No	No	0.71	219.212	585.47	420.48
TMJOA	Female	other types	No	No	0.75	221.448	211.5	399.14
TMJOA	Male	overbite	No	yes	0.698	248.277	891.92	396.1
TMJOA	Female	other types	No	No	0.65	108.54	183.3	354.1
TMJOA	Female	Scissors-bite	No	No	0.646	155.155	619.32	354.1
TMJOA	Male	other types	yes	yes	0.571	159.177	1001.68	354.1
TMJOA	Male	crossbite	No	No	0.57	169.551	152.5	342.25
TMJOA	Female	other types	No	yes	0.56	183.809	379.54	342.25
TMJOA	Female	crossbite	No	No	0.52	203.181	270.84	339.29
TMJOA	Male	other types	No	No	0.485	190.952	940.93	330.46
TMJOA	Female	Scissors-bite	yes	yes	0.485	173.577	130.45	330.46
TMJOA	Female	other types	No	No	0.478	205.136	984.5	327.53
TMJOA	Female	overbite	No	No	0.474	212.171	61.7	324.59
TMJOA	Female	crossbite	No	yes	0.473	155.958	328.82	321.66
TMJOA	Female	Scissors-bite	No	No	0.461	133.8	337.94	312.91
TMJOA	Male	other types	No	No	0.461	144.99	954.1	301.28
TMJOA	Male	crossbite	yes	No	0.447	143.185	148.75	295.5
TMJOA	Female	overbite	No	yes	0.443	142.8	633.8	272.52
TMJOA	Male	Scissors-bite	No	No	0.563	161.819	61.7	266.82
TMJOA	Female	other types	No	yes	0.443	151.902	672.32	221.76
TMJOA	Male	crossbite	yes	No	0.546	204.585	733.88	213.43
TMJOA	Female	Scissors-bite	No	yes	0.635	252.379	379.54	164.17
TMJOA	Female	overbite	No	No	0.59	254.709	734.4	210.66
